# Supplementary material for: In Vitro Evaluation of Rigosertib Antitumoral and Radiosensitizing Effects against Human Cholangiocarcinoma Cells
Source: Int J Mol Sci. 2021 Jul 30;22(15):8230. doi: 10.3390/ijms22158230 (PMC8348961; doi:10.3390/ijms22158230)
Supplement: Supplementary file 1 [file ijms-22-08230-s001.zip]

Archive with 1 entries (1 files):
- ijms-1229033-supplementary.pdf
